# Supplementary material for: A methyltransferase‐like 14/miR‐99a‐5p/tribble 2 positive feedback circuit promotes cancer stem cell persistence and radioresistance via histone deacetylase 2‐mediated epigenetic modulation in esophageal squamous cell carcinoma
Source: Clin Transl Med. 2021 Sep 15;11(9):e545. doi: 10.1002/ctm2.545 (PMC8441142; doi:10.1002/ctm2.545)
Supplement: Supplementary file 8 — SUPPORTING INFORMATION [file CTM2-11-e545-s008.xlsx]

## Sheet: miR_diff_GEO
Table S1.Differential expressed miRNAs analyzed from GSE43732
	logFC	AveExpr	t	P.Value	adj.P.Val	B
hsa-miR-375	3.6101	6.80277	36.8604	5.15868e-101	2.47101e-98	220.252
hsa-miR-139-5p	1.94255	6.34664	33.0823	1.35168e-91	3.23729e-89	198.622
hsa-miR-21-5p	-1.54417	15.304	-24.4413	3.56849e-67	5.69769e-65	142.472
hsa-miR-424-5p	-1.93607	8.87935	-23.1884	2.6405e-63	3.162e-61	133.571
hsa-miR-133b	2.65663	7.78825	20.3756	2.50663e-54	2.40135e-52	112.918
hsa-miR-1224-5p	1.49125	7.72693	19.8968	9.06301e-53	7.2353e-51	109.334
hsa-miR-338-3p	1.44095	7.81739	19.545	1.28597e-51	8.79971e-50	106.684
hsa-miR-1	3.01543	8.71567	19.2707	1.05416e-50	6.3118e-49	104.582
hsa-miR-497-5p	1.58772	9.19055	19.2214	1.5024e-50	7.9961e-49	104.228
hsa-miR-29c-5p	1.06437	6.76201	19.01	7.45879e-50	3.57276e-48	102.627
hsa-miR-99a-5p	1.89853	10.1722	18.8463	2.6774e-49	1.16589e-47	101.351
hsa-miR-29c-3p	1.28218	12.2313	18.5295	3.02168e-48	1.20615e-46	98.9302
hsa-miR-140-3p	1.13689	8.09941	18.4835	4.18298e-48	1.54127e-46	98.6049
hsa-miR-195-5p	1.50787	10.4538	18.4042	7.8945e-48	2.70105e-46	97.9709
hsa-miR-133a	1.27161	6.03761	18.2714	2.1883e-47	6.98796e-46	96.9526
hsa-miR-145-3p	1.70777	7.5854	18.11	7.56414e-47	2.26452e-45	95.7137
hsa-miR-378a-3p	1.26177	9.55751	17.8502	5.45891e-46	1.53813e-44	93.7393
hsa-miR-30a-3p	1.20453	6.27419	17.3716	2.25471e-44	6.00003e-43	90.0236
hsa-miR-196a-5p	-2.04982	6.11515	-17.281	4.54449e-44	1.14569e-42	89.3236
hsa-miR-378a-5p	0.80292	5.81993	16.8439	1.31739e-42	3.15514e-41	85.9611
hsa-miR-378i	1.15258	8.35906	16.8142	1.65887e-42	3.7838e-41	85.731
hsa-miR-140-5p	1.04819	8.41922	16.7065	3.83229e-42	8.34395e-41	84.8949
hsa-miR-145-5p	2.48659	11.8329	16.6083	8.39133e-42	1.74186e-40	84.1127
hsa-miR-378d	0.953273	6.93742	16.6006	8.72749e-42	1.74186e-40	84.0732
hsa-miR-143-5p	1.44288	6.80276	16.4227	3.5521e-41	6.80583e-40	82.6721
hsa-miR-26b-5p	0.843646	11.5754	16.0696	5.43644e-40	1.00156e-38	79.9481
hsa-miR-196b-5p	-1.6227	6.13654	-16.0395	7.00579e-40	1.24288e-38	79.6952
hsa-miR-4324	1.33679	7.67142	16.0181	8.27651e-40	1.41588e-38	79.5288
hsa-miR-30a-5p	1.50832	9.09557	15.9354	1.57596e-39	2.60305e-38	78.8859
hsa-miR-100-5p	1.45444	9.92252	15.8781	2.46276e-39	3.93221e-38	78.4403
hsa-miR-450a-5p	-0.981769	5.80864	-15.8379	3.36669e-39	5.20209e-38	78.1282
hsa-miR-130b-3p	-1.34342	7.47553	-15.6618	1.3278e-38	1.98755e-37	76.7585
hsa-miR-21-3p	-1.18801	8.37132	-15.5154	4.10415e-38	5.95723e-37	75.6319
hsa-miR-126-3p	0.859445	11.5579	15.4337	7.71631e-38	1.08709e-36	75.0017
hsa-miR-143-3p	1.92123	9.38178	15.0088	2.15213e-36	2.94534e-35	71.6805
hsa-miR-378g	0.508362	5.53976	14.71	2.17259e-35	2.89075e-34	69.3732
hsa-miR-93-5p	-1.07175	9.3416	-14.3784	2.86775e-34	3.71257e-33	66.7991
hsa-miR-7-5p	-1.54718	7.32042	-14.355	3.49027e-34	4.39958e-33	66.6035
hsa-miR-10b-5p	0.914447	9.17827	13.9445	8.34742e-33	1.02523e-31	63.4367
hsa-miR-95	0.95198	6.86703	13.8871	1.30749e-32	1.56572e-31	62.9893
hsa-miR-25-3p	-0.936868	9.80412	-13.5113	2.39171e-31	2.79422e-30	60.0909
hsa-miR-125b-2-3p	0.718884	5.85815	13.1189	4.93729e-30	5.63086e-29	57.0729
hsa-miR-23b-3p	0.929249	12.3615	13.1005	5.7523e-30	6.40779e-29	56.9209
hsa-miR-370	-0.94104	5.68215	-12.9575	1.72648e-29	1.87951e-28	55.8255
hsa-miR-125b-5p	1.23004	11.603	12.9415	1.95268e-29	2.07852e-28	55.7028
hsa-miR-101-3p	0.817053	9.55559	12.6575	1.70412e-28	1.7745e-27	53.5436
hsa-miR-1246	-2.24894	9.97775	-12.6282	2.15293e-28	2.19416e-27	53.3109
hsa-miR-106b-5p	-0.918468	10.5288	-12.5257	4.66704e-28	4.65732e-27	52.5398
hsa-miR-23b-5p	0.555859	5.78497	12.4056	1.16642e-27	1.14023e-26	51.6273
hsa-miR-1290	-2.04587	9.19351	-12.3627	1.63241e-27	1.56385e-26	51.2927
hsa-miR-15b-5p	-0.663608	11.5983	-12.2475	3.88261e-27	3.64661e-26	50.4294
hsa-miR-4668-5p	-1.33773	6.44635	-12.0017	2.52608e-26	2.28301e-25	48.5645
hsa-miR-4465	-0.836489	7.44739	-11.8998	5.40712e-26	4.79631e-25	47.8065
hsa-let-7c	0.602788	11.9054	11.8768	6.43258e-26	5.60219e-25	47.6335
hsa-miR-455-3p	-1.08508	7.62373	-11.6299	4.15733e-25	3.556e-24	45.776
hsa-miR-27b-3p	0.670994	12.6282	11.555	7.22869e-25	6.07464e-24	45.2252
hsa-miR-203	2.2051	12.4513	11.2836	5.52649e-24	4.56412e-23	43.2012
hsa-miR-18a-5p	-0.987565	7.40984	-11.0313	3.58718e-23	2.9123e-22	41.3404
hsa-miR-3198	-0.937201	8.15387	-10.7757	2.35304e-22	1.87851e-21	39.4698
hsa-miR-3651	-0.631669	7.78584	-10.7077	3.84791e-22	3.02155e-21	38.9806
hsa-miR-183-5p	-1.02635	7.00318	-10.7023	4.02899e-22	3.11272e-21	38.9351
hsa-miR-150-5p	1.43552	8.9143	10.6046	8.22392e-22	6.25279e-21	38.2257
hsa-miR-18b-5p	-0.802144	6.73093	-10.5775	1.0021e-21	7.50011e-21	38.0293
hsa-miR-3188	0.734391	6.82384	10.5462	1.25289e-21	9.23286e-21	37.8071
hsa-miR-582-5p	0.652575	6.67295	10.5291	1.41749e-21	1.02876e-20	37.6844
hsa-let-7i-5p	-0.503605	12.2362	-10.2217	1.31094e-20	9.23445e-20	35.4739
hsa-miR-34c-5p	-1.08939	5.94342	-10.1978	1.56516e-20	1.08654e-19	35.298
hsa-miR-5703	-1.24478	6.89223	-10.1127	2.88303e-20	1.94503e-19	34.6912
hsa-miR-4417	-0.787171	6.43749	-10.036	4.99277e-20	3.32158e-19	34.1458
hsa-miR-301a-3p	-0.94693	7.52518	-10.0224	5.50234e-20	3.61044e-19	34.0493
hsa-miR-455-5p	-0.703879	6.50133	-9.69157	5.75021e-19	3.72209e-18	31.7195
hsa-miR-630	-1.20843	7.37507	-9.57444	1.3096e-18	8.36398e-18	30.9027
hsa-miR-30e-3p	0.5769	6.86151	9.49338	2.29931e-18	1.44917e-17	30.344
hsa-miR-4793-5p	-0.564019	6.25284	-9.40911	4.1374e-18	2.57378e-17	29.7613
hsa-miR-19a-3p	-0.638047	10.5485	-9.40037	4.39669e-18	2.70002e-17	29.701
hsa-miR-96-5p	-1.01039	9.1347	-9.38863	4.79022e-18	2.90445e-17	29.6161
hsa-miR-24-1-5p	0.547051	6.28776	9.22489	1.48231e-17	8.76574e-17	28.4957
hsa-miR-182-5p	-0.904285	6.70858	-9.01805	6.14789e-17	3.548e-16	27.0858
hsa-miR-26a-5p	0.654436	11.5852	8.88273	1.5425e-16	8.79593e-16	26.1744
hsa-miR-144-5p	0.771697	6.12006	8.7765	3.16088e-16	1.76053e-15	25.4637
hsa-miR-451a	1.06215	13.3697	8.5923	1.08565e-15	5.77808e-15	24.242
hsa-miR-720	0.561746	15.3521	8.51663	1.79537e-15	9.34763e-15	23.7441
hsa-miR-28-5p	0.604532	8.22892	8.43122	3.15013e-15	1.62249e-14	23.1876
hsa-miR-486-5p	0.637967	6.06034	8.42278	3.34009e-15	1.70202e-14	23.1298
hsa-miR-151a-3p	-0.524942	7.40033	-8.33982	5.74872e-15	2.86837e-14	22.5925
hsa-miR-17-5p	-0.650658	9.89257	-8.323	6.41915e-15	3.13752e-14	22.4834
hsa-miR-642a-3p	-1.09148	9.89376	-8.3121	6.91333e-15	3.34494e-14	22.4102
hsa-miR-30c-5p	0.895717	9.02437	8.28381	8.31915e-15	3.94542e-14	22.2271
hsa-miR-642b-3p	-0.801652	7.78655	-8.28016	8.52031e-15	4.00121e-14	22.2035
hsa-miR-144-3p	1.07862	9.04764	8.24784	1.05217e-14	4.84607e-14	21.9948
hsa-miR-2392	-0.535792	6.24485	-8.24192	1.09237e-14	4.98327e-14	21.9577
hsa-miR-495	0.549807	6.06373	8.145	2.05337e-14	9.27892e-14	21.3338
hsa-miR-4651	-0.518469	5.93538	-7.71542	3.188e-13	1.38823e-12	18.6248
hsa-miR-205-3p	-0.57803	6.95743	-7.66121	4.47948e-13	1.93304e-12	18.2892
hsa-miR-155-5p	-0.692089	7.76232	-7.65511	4.65398e-13	1.99041e-12	18.2515
hsa-miR-4739	1.17855	10.3048	7.6509	4.77802e-13	2.02537e-12	18.2255
hsa-miR-148a-3p	0.582769	10.7355	7.61753	5.87725e-13	2.448e-12	18.0211
hsa-miR-4697-5p	-0.682648	5.79834	-7.55905	8.47156e-13	3.49817e-12	17.6605
hsa-miR-10a-5p	0.665051	9.13146	7.50278	1.20072e-12	4.87411e-12	17.3165
hsa-miR-3141	-0.601086	6.91507	-7.21793	6.85381e-12	2.64756e-11	15.5999
hsa-miR-224-5p	-0.85331	9.25458	-7.10584	1.34507e-11	5.11338e-11	14.9361
hsa-miR-3654	0.653996	5.80204	7.05441	1.82874e-11	6.84348e-11	14.6338
hsa-miR-126-5p	0.774531	6.75009	7.05052	1.87158e-11	6.9495e-11	14.611
hsa-miR-944	-0.560169	5.84177	-7.03676	2.03137e-11	7.4848e-11	14.5304
hsa-miR-4298	-0.650797	7.21524	-7.00967	2.38614e-11	8.7249e-11	14.372
hsa-miR-551b-3p	0.765319	6.46336	6.97957	2.85227e-11	1.02725e-10	14.1965
hsa-miR-3676-5p	-0.793508	10.7548	-6.86026	5.75787e-11	2.04298e-10	13.5057
hsa-miR-4516	0.708271	14.8924	6.76516	1.00233e-10	3.50449e-10	12.9609
hsa-miR-204-5p	0.784918	5.98813	6.66333	1.80484e-10	6.17512e-10	12.3832
hsa-miR-4419a	-0.525257	5.93821	-6.65111	1.93608e-10	6.53085e-10	12.3143
hsa-miR-483-5p	-0.707474	6.93209	-6.59963	2.59975e-10	8.70826e-10	12.025
hsa-miR-146b-5p	-0.577632	8.32195	-6.59508	2.66811e-10	8.87517e-10	11.9995
hsa-miR-4778-5p	-0.60026	6.48051	-6.54139	3.62211e-10	1.19655e-09	11.6995
hsa-miR-1273e	-0.517235	6.23171	-6.46675	5.52512e-10	1.7882e-09	11.2853
hsa-miR-34b-5p	-0.50678	7.91982	-6.44696	6.17619e-10	1.97226e-09	11.1761
hsv1-miR-H1_v14.0	-0.501134	5.74306	-6.3613	9.9773e-10	3.10333e-09	10.7059
hsa-miR-503	-0.860914	5.81804	-6.33414	1.1606e-09	3.56941e-09	10.5577
hsa-miR-3196	0.636014	9.22116	6.33385	1.16248e-09	3.56941e-09	10.5561
hsa-miR-765	-0.546878	6.08669	-6.32963	1.19001e-09	3.61937e-09	10.5332
hsa-miR-381	0.503991	6.45604	6.30185	1.38835e-09	4.1825e-09	10.3822
hsa-miR-218-5p	0.642421	7.16951	6.277	1.59286e-09	4.76861e-09	10.2476
hsa-miR-199a-3p	-0.507272	11.9969	-6.18232	2.68029e-09	7.8284e-09	9.73805
hsa-miR-4687-3p	0.534599	10.4776	6.07428	4.8218e-09	1.38302e-08	9.16353
hsa-miR-223-3p	-0.705005	11.159	-6.06021	5.20241e-09	1.48331e-08	9.08924
hsa-miR-638	0.6941	10.5221	5.91229	1.14757e-08	3.19586e-08	8.31611
hsa-miR-30b-5p	0.58466	10.2439	5.90531	1.19084e-08	3.28444e-08	8.27996
hsa-miR-4667-5p	-0.641791	6.29027	-5.90495	1.19309e-08	3.28444e-08	8.27811
hsa-miR-4459	-0.71204	11.4779	-5.89727	1.24262e-08	3.40122e-08	8.2384
hsa-miR-2861	0.566599	10.262	5.77861	2.31828e-08	6.10141e-08	7.62972
hsa-miR-4646-5p	-0.504317	6.34111	-5.32092	2.35983e-07	5.73785e-07	5.37109
hsa-miR-376c	0.509153	7.77956	5.12274	6.17145e-07	1.44908e-06	4.43865
hsa-miR-135b-5p	-0.653607	8.74296	-4.9682	1.28175e-06	2.88242e-06	3.7313
hsa-miR-572	0.50924	8.89625	4.9354	1.49362e-06	3.34319e-06	3.58343
hsa-miR-663a	-0.504405	7.47608	-4.90167	1.74669e-06	3.87344e-06	3.43221
hsv1-miR-LAT_v10.1	0.518388	9.18263	3.73054	0.000238322	0.000410633	-1.2685
hsa-miR-4634	0.540572	9.60359	3.72306	0.000245106	0.00042081	-1.29498
