# Supplementary material for: A methyltransferase‐like 14/miR‐99a‐5p/tribble 2 positive feedback circuit promotes cancer stem cell persistence and radioresistance via histone deacetylase 2‐mediated epigenetic modulation in esophageal squamous cell carcinoma
Source: Clin Transl Med. 2021 Sep 15;11(9):e545. doi: 10.1002/ctm2.545 (PMC8441142; doi:10.1002/ctm2.545)
Supplement: Supplementary file 9 — SUPPORTING INFORMATION [file CTM2-11-e545-s007.xlsx]

## Sheet: sur_mat_miRNA
Table S2.Prognostic significant miRNAs analyzed from TCGA dataset
	InHR	HR	se(InHR)	z	FDR
hsa.let.7a.5p	-0.617514	0.539283	0.240013	-2.57284	0.0100868
hsa.let.7a.3p	-0.533971	0.586272	0.23911	-2.23316	0.0255382
hsa.let.7b.5p	-0.484685	0.615891	0.235279	-2.06005	0.0393942
hsa.let.7b.3p	-0.668349	0.512554	0.245227	-2.72543	0.00642178
hsa.let.7c.5p	-0.421914	0.655791	0.233038	-1.81049	0.0702198
hsa.miR.23a.3p	-0.582951	0.558249	0.244627	-2.38302	0.0171712
hsa.miR.27a.3p	-0.583267	0.558072	0.24451	-2.38545	0.0170582
hsa.miR.29a.3p	-0.412698	0.661862	0.233251	-1.76933	0.0768388
hsa.miR.31.3p	-0.499241	0.606991	0.233364	-2.13933	0.032409
hsa.miR.33a.3p	-0.604187	0.546518	0.241669	-2.50006	0.0124171
hsa.miR.99a.5p	-0.522391	0.593101	0.234395	-2.22867	0.0258357
hsa.miR.101.3p	-0.491148	0.611924	0.236325	-2.07827	0.0376842
hsa.miR.30c.5p	0.389969	1.47693	0.234191	1.66518	0.0958772
hsa.miR.181b.3p	0.509743	1.66486	0.235058	2.16858	0.0301143
hsa.miR.218.5p	-0.420377	0.656799	0.236281	-1.77915	0.0752159
hsa.miR.27b.5p	-0.398164	0.671552	0.23347	-1.70541	0.0881171
hsa.miR.140.3p	-0.421724	0.655915	0.23519	-1.79312	0.0729534
hsa.miR.191.5p	0.446128	1.56225	0.236819	1.88384	0.0595869
hsa.miR.9.5p	0.504437	1.65605	0.234084	2.15494	0.0311664
hsa.miR.9.3p	0.457247	1.57972	0.231982	1.97105	0.0487186
hsa.miR.29c.3p	-0.579575	0.560136	0.236628	-2.44931	0.0143132
hsa.miR.370.3p	-0.445214	0.640687	0.234197	-1.90102	0.0572991
hsa.miR.151a.3p	-0.519224	0.594982	0.235675	-2.20314	0.0275848
hsa.miR.425.5p	0.746666	2.10995	0.24376	3.06312	0.00219039
hsa.miR.412.5p	-0.547393	0.578456	0.23954	-2.28519	0.0223018
hsa.miR.505.3p	0.427135	1.53286	0.237929	1.79522	0.0726181
hsa.miR.514a.3p	-0.386742	0.679266	0.234483	-1.64934	0.099078
hsa.miR.550a.3p	0.535886	1.70896	0.237639	2.25504	0.0241306
hsa.miR.421	0.435984	1.54648	0.237802	1.83339	0.0667446
hsa.miR.766.3p	0.38212	1.46539	0.231902	1.64777	0.0994004
hsa.miR.675.3p	0.438153	1.54984	0.235513	1.86042	0.0628264
hsa.miR.1249.3p	-0.449156	0.638167	0.235529	-1.90701	0.0565197
hsa.miR.1262	-0.418647	0.657937	0.23827	-1.75703	0.0789133
hsa.miR.1269a	0.45389	1.57443	0.238067	1.90657	0.0565765
hsa.miR.323b.3p	0.493122	1.63742	0.233306	2.11363	0.0345473
hsa.miR.3653.3p	0.490006	1.63233	0.235002	2.08511	0.0370592
hsa.miR.3682.3p	0.586211	1.79717	0.244001	2.40249	0.0162837
hsa.miR.3934.3p	-0.388457	0.678102	0.23208	-1.67381	0.0941686
hsa.miR.5683	-0.526951	0.590402	0.234105	-2.25092	0.0243909
hsa.miR.6842.3p	-0.511034	0.599875	0.234384	-2.18033	0.029233
