# Supplementary material for: A methyltransferase‐like 14/miR‐99a‐5p/tribble 2 positive feedback circuit promotes cancer stem cell persistence and radioresistance via histone deacetylase 2‐mediated epigenetic modulation in esophageal squamous cell carcinoma
Source: Clin Transl Med. 2021 Sep 15;11(9):e545. doi: 10.1002/ctm2.545 (PMC8441142; doi:10.1002/ctm2.545)
Supplement: Supplementary file 10 — SUPPORTING INFORMATION [file CTM2-11-e545-s004.xlsx]

## Sheet: Table S5
Table S3.Candidate mRNAs containing potential binding sites of miR-99a-5p on its 5’UTR
miRNAid	miRNAname	geneID	geneName	geneType	chromosome	narrowStart	narrowEnd	broadStart	broadEnd	strand	clipExpNum	degraExpNum	RBP	PITA	RNA22	miRmap	microT	miRanda	PicTar	TargetScan	pancancerNum
MIMAT0000097	hsa-miR-99a-5p	ENSG00000198793	MTOR	protein_coding	chr1	11167241	11167247	11167240	11167268	-	9	0	AGO1-4,AGO2	1	0	1	1	1	1	1	6
MIMAT0000097	hsa-miR-99a-5p	ENSG00000162437	RAVER2	protein_coding	chr1	65296765	65296771	65296744	65296772	+	6	0	AGO1,AGO1-4,AGO2	1	0	1	1	1	1	1	5
MIMAT0000097	hsa-miR-99a-5p	ENSG00000177283	FZD8	protein_coding	chr10	35927723	35927729	35927722	35927750	-	16	0	AGO1,AGO1-4,AGO2,AGO3	1	0	1	1	1	1	1	4
MIMAT0000097	hsa-miR-99a-5p	ENSG00000076108	BAZ2A	protein_coding	chr12	56990826	56990831	56990825	56990853	-	19	1	AGO1-4,AGO2	1	0	1	1	1	1	1	11
MIMAT0000097	hsa-miR-99a-5p	ENSG00000076108	BAZ2A	protein_coding	chr12	56991781	56991787	56991780	56991808	-	13	0	AGO1,AGO1-4,AGO2	1	0	1	1	1	1	1	11
MIMAT0000097	hsa-miR-99a-5p	ENSG00000173451	THAP2	protein_coding	chr12	72074235	72074240	72074213	72074241	+	1	0	AGO1-4	1	0	1	1	1	1	1	1
MIMAT0000097	hsa-miR-99a-5p	ENSG00000074755	ZZEF1	protein_coding	chr17	3907885	3907891	3907884	3907912	-	2	0	AGO1-4,AGO2	1	0	1	1	1	1	1	3
MIMAT0000097	hsa-miR-99a-5p	ENSG00000125430	HS3ST3B1	protein_coding	chr17	14249261	14249266	14249239	14249267	+	7	0	AGO1-4,AGO2	1	0	1	1	1	1	1	3
MIMAT0000097	hsa-miR-99a-5p	ENSG00000163251	FZD5	protein_coding	chr2	208627869	208627875	208627868	208627896	-	11	0	AGO1,AGO1-4,AGO2	1	0	1	1	1	1	1	10
MIMAT0000097	hsa-miR-99a-5p	ENSG00000071575	TRIB2	protein_coding	chr2	12882156	12882162	12882135	12882163	+	20	0	AGO1,AGO1-4,AGO2,AGO3	1	0	1	1	1	1	1	2
MIMAT0000097	hsa-miR-99a-5p	ENSG00000144677	CTDSPL	protein_coding	chr3	38024904	38024909	38024882	38024910	+	2	0	AGO1-4,AGO2	1	0	1	1	1	1	1	4
MIMAT0000097	hsa-miR-99a-5p	ENSG00000068078	FGFR3	protein_coding	chr4	1809527	1809532	1809505	1809533	+	8	0	AGO1-4,AGO2	1	0	1	1	1	1	1	4
MIMAT0000097	hsa-miR-99a-5p	ENSG00000138660	AP1AR	protein_coding	chr4	113190443	113190448	113190421	113190449	+	2	0	AGO2	1	0	1	1	1	1	1	8
MIMAT0000097	hsa-miR-99a-5p	ENSG00000153147	SMARCA5	protein_coding	chr4	144474388	144474394	144474367	144474395	+	27	0	AGO1,AGO1-4,AGO2,AGO3	1	0	1	1	1	1	1	8
MIMAT0000097	hsa-miR-99a-5p	ENSG00000105991	HOXA1	protein_coding	chr7	27132965	27132971	27132964	27132992	-	1	0	AGO2	1	0	1	1	1	1	1	13
MIMAT0000097	hsa-miR-99a-5p	ENSG00000070214	SLC44A1	protein_coding	chr9	108151557	108151563	108151536	108151564	+	6	0	AGO1-4,AGO2	1	0	1	1	1	1	1	7
