# Supplementary material for: A methyltransferase‐like 14/miR‐99a‐5p/tribble 2 positive feedback circuit promotes cancer stem cell persistence and radioresistance via histone deacetylase 2‐mediated epigenetic modulation in esophageal squamous cell carcinoma
Source: Clin Transl Med. 2021 Sep 15;11(9):e545. doi: 10.1002/ctm2.545 (PMC8441142; doi:10.1002/ctm2.545)
Supplement: Supplementary file 11 — SUPPORTING INFORMATION [file CTM2-11-e545-s001.xlsx]

## Sheet: Table S4
Table S4.mRNAs that upregulated in ESCC analyzed from GSE4402
Symbol	logFC	AveExpr	t	P.Value	adj.P.Val	B
CBX3	1.0695	10.1929	17.9291	8.98e-39	2e-34	77.5254
ATAD2	2.03913	6.01979	16.543	2.46e-35	1.83e-31	69.7268
RFC4	1.81669	7.4752	16.0259	4.98e-34	2.77e-30	66.7608
LAPTM4B	1.47767	10.6756	15.924	9.03e-34	4.02e-30	66.173
ECT2	2.23762	7.42972	15.422	1.73e-32	5.5e-29	63.2613
AURKA	1.92952	6.23089	15.367	2.39e-32	6.14e-29	62.9408
SLC39A6	1.21699	9.87097	15.1444	8.93e-32	1.81e-28	61.6402
AURKA	2.00304	6.87121	15.1068	1.12e-31	2.07e-28	61.4202
COL11A1	4.03267	5.66092	15.0057	2.03e-31	3.24e-28	60.828
LAPTM4B	1.81949	8.95356	14.8726	4.49e-31	6.25e-28	60.0466
U2SURP	1.1532	9.06533	14.8427	5.36e-31	7.03e-28	59.8709
DNMT3B	1.46631	5.86484	14.8183	6.2e-31	7.67e-28	59.7273
BID	1.86923	6.37563	14.7083	1.19e-30	1.21e-27	59.0803
COL10A1	3.06167	4.57945	14.6499	1.69e-30	1.64e-27	58.7364
CBX3	1.38422	8.40718	14.5836	2.52e-30	2.24e-27	58.345
RAD51AP1	1.87631	6.74331	14.5473	3.12e-30	2.68e-27	58.1309
KIF4A	1.97671	5.9201	14.5032	4.07e-30	3.25e-27	57.8705
FEN1	1.32611	7.78058	14.5023	4.09e-30	3.25e-27	57.8653
COL1A1	3.34871	6.78395	14.407	7.23e-30	5.37e-27	57.3017
COL10A1	2.67238	5.89109	14.3274	1.17e-29	8.11e-27	56.8308
E2F3	1.37944	6.94298	14.262	1.73e-29	1.09e-26	56.4433
PLAU	2.23507	7.43074	14.2579	1.77e-29	1.09e-26	56.4193
TOPBP1	1.1311	7.86345	14.2012	2.49e-29	1.46e-26	56.0829
CKS1B	1.57654	8.73618	14.168	3.03e-29	1.73e-26	55.8864
HOXA10	2.20894	4.73861	14.1327	3.75e-29	1.99e-26	55.677
KIF14	1.83265	5.97814	14.0919	4.79e-29	2.38e-26	55.4344
SPP1	4.20047	6.50258	14.0912	4.81e-29	2.38e-26	55.4301
MMP1	5.02726	6.50036	14.0818	5.09e-29	2.47e-26	55.3747
MTHFD2	1.48374	8.82365	14.0582	5.87e-29	2.72e-26	55.2342
COL11A1	3.49877	5.15139	13.9916	8.76e-29	3.65e-26	54.8389
WDHD1	1.50206	4.2614	13.909	1.44e-28	5.63e-26	54.3475
MCM7	1.27836	7.85201	13.8921	1.6e-28	6.13e-26	54.2466
HOXB7	2.42296	6.36287	13.8741	1.78e-28	6.71e-26	54.1398
DPY19L4	1.0486	6.87286	13.7197	4.51e-28	1.6e-25	53.2198
HMGB3	1.65469	7.35816	13.7007	5.06e-28	1.76e-25	53.1062
APMAP	1.14236	8.0992	13.6619	6.4e-28	2.19e-25	52.8749
YEATS2	1.09381	6.55054	13.616	8.44e-28	2.81e-25	52.6013
MET	1.88358	7.85428	13.599	9.35e-28	3.06e-25	52.4999
MCM2	1.74277	7.15575	13.5969	9.48e-28	3.06e-25	52.4869
DNMT1	1.09879	7.80007	13.5879	1e-27	3.18e-25	52.4338
NEK2	1.98892	6.43056	13.5765	1.07e-27	3.36e-25	52.3655
NUP107	1.17277	8.02995	13.5517	1.24e-27	3.79e-25	52.2172
MMP12	3.62965	6.59344	13.55	1.26e-27	3.79e-25	52.2073
VOPP1	1.40505	8.37757	13.5395	1.34e-27	3.95e-25	52.1447
CDC25B	1.48663	8.12134	13.512	1.58e-27	4.58e-25	51.9799
SNX10	2.1521	5.88719	13.463	2.13e-27	5.86e-25	51.6872
LAPTM4B	1.66403	7.76279	13.4255	2.67e-27	7.08e-25	51.4634
COL1A1	3.09846	9.24278	13.4137	2.87e-27	7.43e-25	51.3925
KIF20A	1.96246	6.34388	13.3874	3.36e-27	8.61e-25	51.2354
TFRC	1.54709	10.51	13.3707	3.72e-27	9.32e-25	51.1353
FOXM1	1.86856	5.95803	13.3502	4.21e-27	1.03e-24	51.0129
BUB1	2.08624	5.43124	13.3493	4.24e-27	1.03e-24	51.0072
MTERF3	1.1022	7.85342	13.2622	7.18e-27	1.67e-24	50.4862
KNTC1	1.24287	5.78441	13.2604	7.26e-27	1.67e-24	50.4756
MYBL2	1.18497	6.37632	13.215	9.56e-27	2.15e-24	50.2033
MMP11	2.22506	6.84788	13.169	1.26e-26	2.79e-24	49.9278
TRIP13	1.8472	7.01945	13.0887	2.06e-26	4.45e-24	49.447
WDHD1	1.20059	4.90675	13.0819	2.14e-26	4.59e-24	49.4057
AGRN	1.20759	7.11148	13.0666	2.35e-26	4.94e-24	49.3143
HOXB7	2.22581	6.36545	13.0327	2.89e-26	5.96e-24	49.1108
FSCN1	1.57839	5.34642	13.0097	3.32e-26	6.67e-24	48.9731
MFAP2	2.2273	6.96634	13.0008	3.51e-26	6.97e-24	48.9195
KIF18A	1.40222	4.29807	12.9448	4.93e-26	9.63e-24	48.5835
FNDC3B /// LOC101928615	1.67567	7.9711	12.9367	5.17e-26	1e-23	48.5352
SOX4	1.81721	9.33178	12.8922	6.78e-26	1.26e-23	48.2677
SLC38A6	1.46574	5.78424	12.8819	7.22e-26	1.33e-23	48.2058
SOX4	1.83564	6.32303	12.865	8e-26	1.46e-23	48.1049
SOX4	1.44118	7.63616	12.8533	8.59e-26	1.56e-23	48.0347
KIF23	1.72407	5.21351	12.8142	1.09e-25	1.96e-23	47.7997
TBC1D31	1.06463	5.52215	12.7831	1.32e-25	2.33e-23	47.6129
EXO1	1.33279	5.1326	12.7762	1.37e-25	2.41e-23	47.5716
APOC1	2.38789	6.85166	12.7555	1.56e-25	2.65e-23	47.4471
PLA2G7	1.73108	4.26345	12.7132	2.01e-25	3.35e-23	47.193
FANCI	1.70602	6.57174	12.6918	2.29e-25	3.73e-23	47.0642
COL1A2	3.01907	10.7375	12.6834	2.41e-25	3.87e-23	47.0136
MEST	2.20947	7.88215	12.6761	2.52e-25	4e-23	46.9701
MCM6	1.11455	8.66291	12.663	2.73e-25	4.28e-23	46.8915
CDCA3	1.25455	5.74262	12.6622	2.74e-25	4.28e-23	46.8865
HEY1	2.30485	7.36863	12.64	3.14e-25	4.79e-23	46.7532
LSG1	1.10692	6.8201	12.6303	3.33e-25	5.05e-23	46.695
RPL39L	1.63949	5.5239	12.5958	4.11e-25	6.15e-23	46.4872
BID	1.44711	5.35598	12.5928	4.19e-25	6.22e-23	46.4696
CDKN3	1.83543	6.46314	12.5901	4.26e-25	6.28e-23	46.4531
PLXNA1	1.34962	7.9847	12.5837	4.42e-25	6.44e-23	46.4147
ENY2	1.00189	9.05341	12.5759	4.64e-25	6.69e-23	46.3679
FBXO5	1.17174	5.82105	12.5733	4.71e-25	6.73e-23	46.3519
BLM	1.53199	5.61772	12.5444	5.62e-25	7.82e-23	46.1784
STIL	1.50735	5.88187	12.5235	6.38e-25	8.78e-23	46.0526
LOC100506403 /// LOC101928269 /// RUNX1	1.19302	7.64085	12.4577	9.53e-25	1.28e-22	45.6568
ADAM12	1.44878	4.14023	12.45	9.98e-25	1.33e-22	45.6107
CDC6	1.56519	4.40911	12.4299	1.13e-24	1.49e-22	45.4894
FZD6	1.40454	8.39176	12.4211	1.19e-24	1.55e-22	45.4367
UBE2C	1.8912	7.9129	12.41	1.27e-24	1.64e-22	45.3702
CDC6	1.48119	4.6925	12.3769	1.56e-24	1.98e-22	45.1711
CENPF	1.3422	4.88011	12.3701	1.62e-24	2.06e-22	45.1301
FSCN1	1.77675	7.65725	12.3349	2.01e-24	2.5e-22	44.9182
PCNA	1.22258	9.50107	12.3123	2.31e-24	2.84e-22	44.7824
TEAD4	1.52697	5.3028	12.3087	2.36e-24	2.89e-22	44.7606
GINS1	1.8592	7.30031	12.3039	2.43e-24	2.96e-22	44.7315
VCAN	2.55594	6.36973	12.2879	2.68e-24	3.24e-22	44.6356
RAD51	1.21899	6.13458	12.2861	2.71e-24	3.26e-22	44.6243
CEP55	2.12654	6.2716	12.2674	3.04e-24	3.6e-22	44.512
VRK1	1.07665	7.03732	12.2249	3.93e-24	4.52e-22	44.256
SOX4	1.86946	8.01044	12.2229	3.98e-24	4.55e-22	44.2439
NCAPG2	1.24234	5.76566	12.2221	4e-24	4.55e-22	44.2392
TK1	1.24415	6.8773	12.2196	4.06e-24	4.59e-22	44.2245
TMEM194A	1.13127	7.00419	12.2125	4.24e-24	4.72e-22	44.1814
FANCI	1.50838	6.41862	12.1759	5.3e-24	5.81e-22	43.9615
TOR3A	1.01474	6.49938	12.1689	5.53e-24	6.01e-22	43.9192
DSCC1	1.16127	6.00549	12.1565	5.96e-24	6.42e-22	43.8446
SNAI2	1.74791	7.54911	12.1548	6.03e-24	6.46e-22	43.8341
TIMELESS	1.34103	6.5537	12.1505	6.19e-24	6.6e-22	43.8082
MAGED4 /// MAGED4B /// SNORA11D /// SNORA11E	1.73301	6.11191	12.1299	7.01e-24	7.37e-22	43.6842
KIF2C	1.6327	6.87328	12.1287	7.07e-24	7.39e-22	43.6771
HOXC10	2.00365	5.60071	12.1013	8.35e-24	8.69e-22	43.5125
MCM10	1.64975	4.86682	12.0877	9.07e-24	9.27e-22	43.4305
CENPA /// SLC35F6	1.91548	6.44589	12.0789	9.57e-24	9.69e-22	43.3772
CENPM	1.13224	6.23813	12.0515	1.13e-23	1.13e-21	43.2126
MARCKSL1	2.031	8.06137	12.051	1.13e-23	1.13e-21	43.2096
MAD2L1	1.76139	7.0975	12.03	1.29e-23	1.28e-21	43.0829
GRB10	1.32202	5.9311	11.9815	1.73e-23	1.67e-21	42.7913
SLC25A32	1.17927	7.28326	11.9743	1.81e-23	1.74e-21	42.748
TPX2	1.85344	7.11837	11.9447	2.17e-23	2.06e-21	42.5694
SERPINH1	1.81504	7.71725	11.9215	2.5e-23	2.34e-21	42.4297
GINS2	1.45993	6.85583	11.9058	2.75e-23	2.56e-21	42.3353
SULF1	2.49105	7.20639	11.8649	3.53e-23	3.22e-21	42.0891
MRGBP	1.13375	5.6323	11.8601	3.63e-23	3.3e-21	42.0603
SLC20A1	1.17375	7.98796	11.8471	3.93e-23	3.56e-21	41.9823
HLTF	1.31728	7.27825	11.8371	4.17e-23	3.72e-21	41.9221
NUP155	1.0541	6.14577	11.8181	4.69e-23	4.09e-21	41.8076
ZNF107	1.15177	5.36819	11.8142	4.8e-23	4.16e-21	41.7838
VCAN	2.51758	7.77807	11.7942	5.42e-23	4.63e-21	41.6637
CDK1	1.97068	7.79196	11.7902	5.56e-23	4.71e-21	41.6397
MINPP1	1.24282	5.61566	11.76	6.68e-23	5.57e-21	41.4576
CHEK1	1.22646	4.85406	11.7373	7.67e-23	6.35e-21	41.3213
DDX39A	1.05143	8.44888	11.7329	7.88e-23	6.5e-21	41.2944
STMN1	1.10348	7.35477	11.727	8.16e-23	6.71e-21	41.2595
SERPINE1	2.01832	6.75576	11.7082	9.15e-23	7.47e-21	41.1462
COL3A1	2.16323	9.90155	11.6955	9.89e-23	8.04e-21	41.0699
GMNN	1.34703	8.12334	11.6866	1.04e-22	8.46e-21	41.0163
MYO5A	1.4019	5.47431	11.6766	1.11e-22	8.96e-21	40.9556
SNAPC1	1.3413	6.58062	11.6639	1.2e-22	9.58e-21	40.8793
IFI30 /// PIK3R2	1.46922	8.75659	11.6565	1.25e-22	9.98e-21	40.8346
HOMER3	1.31844	6.12834	11.6487	1.32e-22	1.04e-20	40.7881
NDC80	1.60481	6.08137	11.648	1.32e-22	1.04e-20	40.7836
CDH11	2.54389	6.86901	11.6454	1.34e-22	1.05e-20	40.7682
RAD54L	1.18822	6.13158	11.6404	1.38e-22	1.08e-20	40.7379
RUVBL1	1.14832	6.80363	11.6244	1.53e-22	1.17e-20	40.6416
ANP32E	1.42788	6.52769	11.5952	1.82e-22	1.38e-20	40.4661
BRCA1	1.02849	6.63978	11.5739	2.07e-22	1.56e-20	40.3378
TFRC	1.60287	9.06487	11.5683	2.15e-22	1.59e-20	40.3044
MSH6	1.03983	8.04314	11.5627	2.22e-22	1.63e-20	40.2704
CDK1	1.8527	6.37178	11.5481	2.43e-22	1.77e-20	40.1826
SPC25	1.50821	5.18459	11.5478	2.43e-22	1.77e-20	40.1807
DLGAP5	2.0347	6.2107	11.5346	2.64e-22	1.91e-20	40.1014
COL3A1	2.23923	11.1578	11.5039	3.18e-22	2.25e-20	39.9168
CENPF	1.76381	7.13005	11.5035	3.19e-22	2.25e-20	39.9142
POSTN	3.32222	8.65468	11.4683	3.95e-22	2.75e-20	39.7027
RFC3	1.13293	6.6392	11.4292	5.01e-22	3.44e-20	39.4672
SLC39A6	1.35772	6.20822	11.4171	5.39e-22	3.68e-20	39.3946
FAP	1.80007	5.67673	11.4123	5.55e-22	3.77e-20	39.3656
LRRC8D	1.11373	7.70994	11.4103	5.62e-22	3.79e-20	39.3539
XCL1 /// XCL2	1.27432	5.49343	11.4097	5.64e-22	3.79e-20	39.3503
CDK1	1.92794	6.92688	11.4088	5.67e-22	3.8e-20	39.345
KIF18B	1.29502	6.67987	11.3905	6.34e-22	4.21e-20	39.2349
PRC1	1.70823	7.47322	11.3843	6.58e-22	4.36e-20	39.1974
HOXA10	1.09428	5.694	11.3831	6.63e-22	4.38e-20	39.1903
FZD2	1.22045	5.54172	11.3725	7.07e-22	4.66e-20	39.1263
COL5A2	2.28033	8.4301	11.3667	7.32e-22	4.8e-20	39.0917
KIF2C	1.15232	5.17495	11.3476	8.23e-22	5.38e-20	38.9767
CDK4	1.17889	8.68439	11.3135	1.01e-21	6.52e-20	38.7717
MCM7	1.2274	7.59244	11.297	1.12e-21	7.02e-20	38.6729
PARP12	1.1813	7.90168	11.2832	1.22e-21	7.6e-20	38.5899
ATP6V1C1	1.04721	6.63759	11.2722	1.3e-21	8.01e-20	38.5237
VCAN	2.6266	8.50335	11.2636	1.37e-21	8.37e-20	38.4722
ADAM12	1.72295	4.7803	11.2613	1.39e-21	8.46e-20	38.4584
C1orf112	1.03778	4.55023	11.2462	1.52e-21	9.23e-20	38.3676
THBS2	1.80076	7.76678	11.2393	1.59e-21	9.52e-20	38.3257
ARPC1B	1.4389	9.067	11.2306	1.68e-21	9.96e-20	38.2738
PLAU	1.65845	5.48837	11.227	1.71e-21	1.01e-19	38.2524
COL5A2	2.26831	7.22265	11.2235	1.75e-21	1.03e-19	38.2311
ORC6	1.31854	7.39345	11.2209	1.78e-21	1.05e-19	38.2156
KPNA2	1.30545	9.12904	11.2047	1.96e-21	1.14e-19	38.1179
XCL1	1.24257	5.77348	11.1999	2.02e-21	1.17e-19	38.0895
HSPBAP1	1.07449	6.31964	11.1749	2.35e-21	1.36e-19	37.9391
VCAN	2.26334	5.27944	11.1434	2.85e-21	1.62e-19	37.7502
HPRT1	1.0365	8.89663	11.1411	2.89e-21	1.64e-19	37.7362
LEPREL4	1.47897	5.96063	11.0791	4.21e-21	2.33e-19	37.3642
HOMER3	1.08721	5.4494	11.0661	4.56e-21	2.51e-19	37.2861
RFC5	1.05245	6.77	11.0465	5.13e-21	2.8e-19	37.1684
AURKB	1.5558	6.04063	11.0458	5.16e-21	2.8e-19	37.1639
TCF3	1.04465	7.08109	11.0411	5.31e-21	2.88e-19	37.1357
ATP6V1C1	1.17771	7.01532	11.0392	5.36e-21	2.9e-19	37.1246
TOP2A	2.22989	7.82584	11.0065	6.54e-21	3.49e-19	36.9284
BORA	1.22171	5.98487	10.9964	6.96e-21	3.69e-19	36.8681
VCAN	1.80297	4.98134	10.9897	7.25e-21	3.8e-19	36.8276
CST1	2.7193	4.89068	10.9738	7.98e-21	4.16e-19	36.732
CENPE	1.35457	5.53975	10.9728	8.03e-21	4.17e-19	36.7261
HMGB3P1	1.05798	5.88986	10.9422	9.67e-21	4.97e-19	36.5428
NCAPH	1.19496	5.581	10.9253	1.07e-20	5.45e-19	36.4413
BIRC5	1.33593	5.53887	10.9183	1.12e-20	5.66e-19	36.3993
ACTL6A	1.31887	8.12832	10.882	1.39e-20	6.91e-19	36.1819
DTL	1.84785	6.7966	10.8775	1.43e-20	7.09e-19	36.1549
LPCAT1	1.52231	6.89471	10.8379	1.82e-20	8.87e-19	35.9179
HMMR	1.7695	6.86012	10.8341	1.86e-20	9.06e-19	35.8949
CKS2	1.66783	9.10653	10.8305	1.9e-20	9.22e-19	35.8734
GTSE1	1.63669	5.86371	10.8243	1.98e-20	9.53e-19	35.8364
SPAG5	1.31662	6.63867	10.8139	2.11e-20	1.01e-18	35.7742
DBF4	1.30866	6.89404	10.8007	2.28e-20	1.09e-18	35.6949
NCBP2	1.18961	6.53301	10.7863	2.49e-20	1.18e-18	35.6087
DKC1 /// MIR664B /// SNORA56	1.03771	8.94288	10.7744	2.68e-20	1.25e-18	35.5372
HOXD11	1.50891	4.65389	10.7583	2.95e-20	1.36e-18	35.4412
TAF1A	1.01762	4.29032	10.7565	2.98e-20	1.38e-18	35.4304
DKC1 /// MIR664B /// SNORA56	1.3004	8.40488	10.7494	3.11e-20	1.43e-18	35.3877
TOP2A	1.99032	7.67198	10.7452	3.19e-20	1.46e-18	35.3626
HJURP	1.39005	5.9875	10.687	4.54e-20	2.04e-18	35.0143
HSPE1	1.07665	9.02978	10.6703	5.03e-20	2.23e-18	34.9149
THY1	1.41344	7.30754	10.6615	5.3e-20	2.34e-18	34.862
TMEM132A	1.11134	6.69376	10.5741	9e-20	3.89e-18	34.3396
TGFBI	2.14452	8.85346	10.5689	9.29e-20	4e-18	34.3086
MCM5	1.07134	7.6604	10.5678	9.35e-20	4.01e-18	34.3021
SOAT1	1.36427	4.60894	10.5562	1e-19	4.29e-18	34.2326
PRKDC	1.03292	6.5845	10.5513	1.03e-19	4.4e-18	34.2034
CDC7	1.26383	6.36359	10.5338	1.15e-19	4.83e-18	34.0989
APOBEC3B	2.57775	6.19369	10.4994	1.41e-19	5.86e-18	33.8937
GTSE1	1.2226	4.93439	10.4675	1.71e-19	7.02e-18	33.7034
NCAPG	1.40274	5.43371	10.4387	2.04e-19	8.26e-18	33.5316
RAD54B	1.1907	5.45252	10.4076	2.46e-19	9.79e-18	33.3463
COL3A1	2.433	10.0428	10.3903	2.73e-19	1.08e-17	33.243
KPNA2	1.08398	9.70533	10.362	3.24e-19	1.27e-17	33.0743
MCM4	1.28826	6.92061	10.3193	4.19e-19	1.61e-17	32.8199
PTK7	1.19276	6.99825	10.3138	4.33e-19	1.65e-17	32.7875
MELK	1.5511	7.46018	10.2931	4.91e-19	1.86e-17	32.664
HEY1	1.92354	5.85631	10.2757	5.46e-19	2.05e-17	32.5603
MIR7110 /// PDIA5	1.21172	6.90718	10.2729	5.55e-19	2.08e-17	32.544
LOXL2	1.70492	6.34848	10.2272	7.3e-19	2.71e-17	32.2723
MYO10	1.18148	8.07592	10.2235	7.47e-19	2.76e-17	32.2502
CENPN	1.59557	6.81485	10.1959	8.82e-19	3.22e-17	32.0862
SHCBP1	1.35641	5.4601	10.1066	1.51e-18	5.3e-17	31.5558
NOX4	1.26814	3.95545	10.105	1.52e-18	5.34e-17	31.5464
IGFBP3	2.17633	8.27499	10.0937	1.63e-18	5.69e-17	31.479
JAG2	1.08191	7.43545	10.0912	1.66e-18	5.76e-17	31.4643
MKI67	1.03795	5.62952	10.0907	1.66e-18	5.77e-17	31.4614
BIRC5	1.76618	6.90146	10.0704	1.88e-18	6.47e-17	31.3412
LOX	1.89387	5.88031	10.067	1.91e-18	6.58e-17	31.321
SULF1	1.72822	7.64094	10.0631	1.96e-18	6.71e-17	31.2976
TACC3	1.00809	6.31257	10.0485	2.14e-18	7.3e-17	31.2114
APOC1	1.0048	7.23625	10.0482	2.14e-18	7.3e-17	31.2097
SLC16A1	1.27672	6.18343	10.0385	2.27e-18	7.7e-17	31.1521
PDIA4	1.0829	7.53884	10.0243	2.47e-18	8.34e-17	31.0677
TYMS	1.2157	8.14111	10.0095	2.7e-18	8.99e-17	30.9801
THY1	1.3573	7.26158	9.98286	3.17e-18	1.05e-16	30.8223
TLR2	1.17296	5.9397	9.96691	3.49e-18	1.15e-16	30.7279
BUB1B	1.61444	7.15231	9.95969	3.65e-18	1.19e-16	30.6852
INHBA	2.42265	6.3489	9.92263	4.55e-18	1.48e-16	30.4659
ISG15	2.13124	8.40438	9.89634	5.33e-18	1.71e-16	30.3105
PBK	1.84015	6.58072	9.8939	5.41e-18	1.73e-16	30.296
CCNA2	1.47306	4.84244	9.88617	5.67e-18	1.8e-16	30.2504
TIPIN	1.04636	5.7589	9.87257	6.15e-18	1.94e-16	30.17
HMMR	1.33509	5.74008	9.86683	6.36e-18	2e-16	30.136
CDC20	1.78595	7.62942	9.83423	7.73e-18	2.39e-16	29.9435
RAI14	1.50363	7.55281	9.83206	7.83e-18	2.41e-16	29.9307
SOCS1	1.34808	5.55317	9.82582	8.13e-18	2.5e-16	29.8939
PUS7	1.02437	7.7509	9.79224	9.94e-18	3.02e-16	29.6957
DNA2	1.00975	5.33189	9.77534	1.1e-17	3.33e-16	29.596
CCNE2	1.45262	6.37416	9.77188	1.12e-17	3.39e-16	29.5756
BGN	1.59114	6.91029	9.76764	1.15e-17	3.48e-16	29.5507
SPARC	2.02614	9.98195	9.75739	1.22e-17	3.67e-16	29.4902
WHSC1	1.0055	6.33097	9.74855	1.29e-17	3.85e-16	29.4381
CALU	1.01701	5.71378	9.7305	1.44e-17	4.25e-16	29.3318
MMP9	2.02033	6.43922	9.70326	1.69e-17	4.94e-16	29.1713
RNASEH2A	1.16198	7.3007	9.6862	1.87e-17	5.42e-16	29.0709
NETO2	1.57659	6.88614	9.65656	2.23e-17	6.36e-16	28.8965
LAMC2	2.23772	6.62306	9.63737	2.5e-17	7.01e-16	28.7836
HSPH1	1.03731	8.954	9.63635	2.52e-17	7.04e-16	28.7776
HOXD10	1.47672	4.12267	9.60436	3.05e-17	8.43e-16	28.5896
COL5A1	1.70961	7.12385	9.59016	3.32e-17	9.13e-16	28.5062
ITPR3	1.01907	8.12754	9.58318	3.46e-17	9.47e-16	28.4652
CDC45	1.10792	5.94677	9.5769	3.59e-17	9.79e-16	28.4283
MMP13	2.44845	4.74627	9.57214	3.69e-17	1e-15	28.4004
KIF15	1.21961	4.77783	9.56959	3.75e-17	1.02e-15	28.3854
POLE2	1.20088	6.17927	9.54965	4.22e-17	1.14e-15	28.2684
NCAPG	1.45987	6.50446	9.54718	4.29e-17	1.15e-15	28.2539
PLAUR	1.65049	6.64731	9.54082	4.45e-17	1.19e-15	28.2166
AHR	1.04138	8.4934	9.52564	4.87e-17	1.29e-15	28.1276
KDELR3	1.38999	6.69762	9.52047	5.02e-17	1.33e-15	28.0973
ASPM	1.76755	6.7607	9.51908	5.06e-17	1.34e-15	28.0891
MFHAS1	1.37445	7.08491	9.46438	7.01e-17	1.8e-15	27.7686
SMC2	1.20264	5.88184	9.45141	7.57e-17	1.93e-15	27.6926
NUP62CL	1.03813	4.06282	9.44107	8.05e-17	2.03e-15	27.6321
MYO1B	1.40054	7.66903	9.44012	8.1e-17	2.04e-15	27.6265
NFE2L3	1.32577	4.99938	9.43613	8.29e-17	2.08e-15	27.6032
TDO2	1.55274	4.6327	9.4353	8.33e-17	2.08e-15	27.5984
AKR1B1	1.11716	8.29264	9.42552	8.83e-17	2.2e-15	27.5411
LRP12	1.52501	4.98385	9.38737	1.11e-16	2.72e-15	27.318
FUT8	1.16479	6.15773	9.38392	1.13e-16	2.77e-15	27.2979
CCNB2	1.58556	7.36612	9.3833	1.13e-16	2.78e-15	27.2943
PANX1	1.23518	5.9079	9.38279	1.14e-16	2.79e-15	27.2913
SLC16A1	1.34257	5.82499	9.3788	1.16e-16	2.85e-15	27.268
CXCL8	2.54784	7.50569	9.36558	1.26e-16	3.05e-15	27.1908
EFNA1	1.03993	8.05914	9.36342	1.28e-16	3.08e-15	27.1781
BGN	1.66736	7.5953	9.36294	1.28e-16	3.09e-15	27.1754
SHOX2	1.47995	4.1303	9.33072	1.55e-16	3.68e-15	26.9873
PLOD1	1.02453	7.25145	9.33035	1.55e-16	3.68e-15	26.9851
ITGA6	1.24902	8.53988	9.32899	1.56e-16	3.69e-15	26.9771
SLC16A1	1.30992	6.92465	9.31585	1.69e-16	3.98e-15	26.9005
MKI67	1.17246	6.16621	9.28348	2.05e-16	4.74e-15	26.7117
RPP25	1.0825	6.46954	9.27695	2.13e-16	4.91e-15	26.6737
POLQ	1.14072	4.60859	9.23661	2.7e-16	6.12e-15	26.4388
LRP8	1.15784	5.28315	9.23132	2.79e-16	6.29e-15	26.408
HOXA10-HOXA9 /// HOXA9 /// MIR196B	2.29848	5.15677	9.22632	2.87e-16	6.47e-15	26.3788
MMP3	2.45194	4.86003	9.21651	3.04e-16	6.84e-15	26.3218
OLFML2B	1.40483	5.97766	9.21609	3.05e-16	6.84e-15	26.3194
PPFIA1	1.46027	8.43403	9.17421	3.9e-16	8.59e-15	26.0759
P4HA1	1.14674	7.29995	9.16708	4.07e-16	8.9e-15	26.0344
C6orf62	1.11071	4.52823	9.15575	4.35e-16	9.44e-15	25.9686
WARS	1.14971	9.00266	9.14457	4.65e-16	1e-14	25.9037
ATP1B3	1.1322	10.9101	9.14331	4.68e-16	1.01e-14	25.8964
MCM4	1.02029	6.79919	9.14125	4.74e-16	1.02e-14	25.8844
MLF1	1.38816	7.03224	9.11071	5.67e-16	1.2e-14	25.7073
SERPINE1	1.5826	6.59606	9.10492	5.87e-16	1.24e-14	25.6737
PNO1	1.01301	6.98006	9.07959	6.81e-16	1.43e-14	25.5268
OIP5	1.43111	5.41492	9.07914	6.83e-16	1.43e-14	25.5242
NELL2	1.93487	6.49451	9.06938	7.23e-16	1.51e-14	25.4677
IGF2BP2	1.62698	8.31035	9.03848	8.67e-16	1.77e-14	25.2888
PFN2	1.52507	9.19591	9.02933	9.15e-16	1.85e-14	25.2358
PAICS	1.13212	7.18737	8.98487	1.19e-15	2.36e-14	24.9788
SEL1L3	1.2674	5.68991	8.97705	1.24e-15	2.47e-14	24.9336
SULF1	1.35099	6.0132	8.96468	1.34e-15	2.63e-14	24.8622
ABCC5	1.03546	8.23281	8.9418	1.53e-15	2.96e-14	24.7301
RRM2	1.74084	8.52651	8.93132	1.62e-15	3.14e-14	24.6697
PLOD3	1.0591	7.46639	8.88239	2.16e-15	4.07e-14	24.3877
APOE	1.74336	6.53082	8.86905	2.34e-15	4.38e-14	24.3109
NUSAP1	1.58293	7.92456	8.85293	2.57e-15	4.78e-14	24.2181
NCAPD2	1.04	6.26486	8.8332	2.88e-15	5.29e-14	24.1047
MMP11	1.08042	4.88273	8.81717	3.17e-15	5.77e-14	24.0125
MDK	1.08582	6.54866	8.80801	3.34e-15	6.06e-14	23.9599
TMEM97	1.13269	7.45596	8.78355	3.85e-15	6.92e-14	23.8195
LAMB3	1.89739	8.01772	8.76641	4.25e-15	7.59e-14	23.7211
LRP12	1.27486	4.00972	8.7536	4.58e-15	8.14e-14	23.6477
MSANTD3-TMEFF1 /// TMEFF1	1.35113	4.88621	8.74843	4.72e-15	8.34e-14	23.6181
COL5A1	1.73861	7.45211	8.7446	4.83e-15	8.53e-14	23.5961
KDELC1	1.06458	4.74453	8.73293	5.17e-15	9.07e-14	23.5292
PPFIA1	1.68623	5.84271	8.69722	6.36e-15	1.1e-13	23.3248
GGH	1.33636	7.72482	8.69434	6.47e-15	1.12e-13	23.3083
ZIC1	2.04835	4.44314	8.68044	7.01e-15	1.2e-13	23.2288
TMEM97	1.12583	7.35357	8.64971	8.38e-15	1.42e-13	23.0532
MICB	1.24964	5.51977	8.62406	9.73e-15	1.64e-13	22.9067
FCGR1B	1.06115	4.46599	8.61821	1.01e-14	1.69e-13	22.8733
CDH11	1.05568	5.14162	8.61497	1.03e-14	1.72e-13	22.8548
KCNS3	1.37651	6.59676	8.60874	1.06e-14	1.77e-13	22.8193
CCNB1	1.4852	7.44293	8.60128	1.11e-14	1.85e-13	22.7768
MAGEA3 /// MAGEA6	3.37241	5.80081	8.59656	1.14e-14	1.89e-13	22.7499
GLS	1.12064	7.9299	8.58486	1.22e-14	2.01e-13	22.6832
NUSAP1	1.51794	5.93914	8.58164	1.24e-14	2.05e-13	22.6649
TGIF2	1.00189	4.73612	8.57858	1.27e-14	2.08e-13	22.6474
HSP90AA1	1.0186	9.84592	8.564	1.38e-14	2.25e-13	22.5644
MAGEA6	3.34808	5.22708	8.54561	1.53e-14	2.48e-13	22.4597
RUNX3	1.05486	6.01104	8.53335	1.64e-14	2.65e-13	22.39
GEMIN2	1.09477	5.52581	8.52052	1.77e-14	2.85e-13	22.317
COL1A2	1.94314	10.9129	8.51606	1.82e-14	2.92e-13	22.2917
CST4	1.01784	6.33068	8.51132	1.87e-14	2.98e-13	22.2648
SMYD3	1.08847	6.48024	8.50642	1.92e-14	3.07e-13	22.2369
NUAK1	1.35006	7.12758	8.48786	2.14e-14	3.38e-13	22.1315
LMNB1	1.3367	7.06621	8.48653	2.15e-14	3.41e-13	22.1239
MCM4	1.1417	5.86565	8.4849	2.17e-14	3.43e-13	22.1147
FJX1	1.10252	6.15165	8.47696	2.28e-14	3.59e-13	22.0696
CXCL10	2.18566	6.55784	8.46741	2.4e-14	3.78e-13	22.0155
RUNX3	1.20812	5.49234	8.4647	2.44e-14	3.83e-13	22.0001
CTSC	1.16896	8.73838	8.4508	2.65e-14	4.13e-13	21.9213
EPCAM	2.04767	8.93839	8.44956	2.66e-14	4.16e-13	21.9143
LRRC15	1.27619	5.56365	8.44719	2.7e-14	4.21e-13	21.9008
C3orf52	1.00752	5.27884	8.40874	3.37e-14	5.14e-13	21.6831
MKI67	1.0171	5.64976	8.40248	3.49e-14	5.31e-13	21.6476
ARHGAP8 /// PRR5-ARHGAP8	1.17643	6.28288	8.39223	3.71e-14	5.62e-13	21.5897
COL5A1	1.79418	6.20871	8.38943	3.77e-14	5.7e-13	21.5738
TNFAIP6	1.61091	6.35662	8.36561	4.32e-14	6.45e-13	21.4392
LOC100129518 /// SOD2	1.28225	4.07977	8.32866	5.34e-14	7.89e-13	21.2306
ZWINT	1.37276	7.87775	8.31315	5.83e-14	8.56e-13	21.1432
PPFIA1	1.74209	5.4537	8.30765	6.02e-14	8.81e-13	21.1122
ETV5	1.19522	6.64657	8.29976	6.3e-14	9.19e-13	21.0677
MXRA5	1.05193	8.95306	8.2903	6.65e-14	9.63e-13	21.0145
KLHL7	1.02925	5.62819	8.27481	7.26e-14	1.05e-12	20.9273
MMP10	2.68357	5.02335	8.26818	7.54e-14	1.08e-12	20.89
LAMP3	1.90251	7.28812	8.2665	7.62e-14	1.09e-12	20.8805
KIAA0101	1.70818	9.0903	8.26192	7.82e-14	1.12e-12	20.8548
ARHGAP8 /// PRR5-ARHGAP8	1.05867	6.11907	8.2604	7.89e-14	1.12e-12	20.8462
HMGA2	1.90521	4.53354	8.23704	9.01e-14	1.27e-12	20.7149
FAM60A	1.01891	8.46994	8.2157	1.02e-13	1.42e-12	20.5951
CBS	1.19983	4.53097	8.18643	1.2e-13	1.67e-12	20.4309
ERVMER34-1	1.09814	4.22546	8.18416	1.22e-13	1.69e-12	20.4182
PTPLAD1	1.02094	6.07324	8.17025	1.32e-13	1.81e-12	20.3403
TTK	1.61068	6.75037	8.16838	1.33e-13	1.83e-12	20.3298
ADAMDEC1	1.62953	5.19257	8.16466	1.36e-13	1.87e-12	20.309
COL6A3	1.65862	10.0037	8.15786	1.42e-13	1.93e-12	20.2709
NDC1	1.00183	5.01343	8.1491	1.49e-13	2.03e-12	20.2219
TRIB2	1.14127	7.123	8.11161	1.84e-13	2.48e-12	20.0123
DFNA5	1.21849	7.18826	8.09052	2.08e-13	2.76e-12	19.8945
STAT1	1.45943	7.79657	8.08534	2.14e-13	2.84e-12	19.8656
LY6E	1.03689	8.20137	8.07702	2.24e-13	2.96e-12	19.8192
GBP1	1.30683	7.93686	8.05381	2.56e-13	3.35e-12	19.6898
CCNA2	1.02558	6.52399	8.05035	2.61e-13	3.41e-12	19.6706
PSMB9	1.32419	8.25758	8.03279	2.88e-13	3.74e-12	19.5727
IGFBP3	1.57677	7.06322	8.01552	3.17e-13	4.09e-12	19.4767
IL27RA	1.20902	5.21913	8.00952	3.28e-13	4.21e-12	19.4433
SLC12A8	1.15627	5.51039	7.9898	3.67e-13	4.68e-12	19.3338
PGF	1.03934	5.23968	7.98732	3.72e-13	4.74e-12	19.32
KIF11	1.2898	6.4363	7.97513	3.99e-13	5.06e-12	19.2523
CXCL1	1.77631	6.20501	7.96804	4.15e-13	5.25e-12	19.213
TNFAIP6	1.56917	6.22951	7.96624	4.19e-13	5.3e-12	19.203
CDH3	1.82681	7.83217	7.94543	4.71e-13	5.93e-12	19.0876
LY96	1.41468	6.31284	7.94529	4.72e-13	5.93e-12	19.0868
HOXA10-HOXA9 /// HOXA9 /// MIR196B	1.65637	4.84155	7.94374	4.76e-13	5.98e-12	19.0782
PMEPA1	1.53777	6.52359	7.94258	4.79e-13	6.01e-12	19.0718
SLC39A14	1.47754	7.65368	7.93965	4.87e-13	6.1e-12	19.0555
ITGA6	1.48576	6.3692	7.92324	5.34e-13	6.64e-12	18.9647
SFRP4	2.12093	5.7636	7.91382	5.63e-13	6.97e-12	18.9125
TAP1	1.06603	7.97979	7.89327	6.32e-13	7.76e-12	18.7989
STC2	1.05049	4.67449	7.88424	6.65e-13	8.14e-12	18.749
TRAM2	1.03318	7.35958	7.88137	6.76e-13	8.26e-12	18.7331
APOL1	1.12001	6.91731	7.8702	7.2e-13	8.73e-12	18.6714
IFI44	1.42797	6.60811	7.8525	7.95e-13	9.58e-12	18.5738
DSG2	1.39613	9.09929	7.85227	7.96e-13	9.58e-12	18.5725
FADD	1.34383	7.57552	7.85134	8e-13	9.63e-12	18.5674
MMD	1.23555	7.21581	7.85075	8.03e-13	9.65e-12	18.5641
HERC5	1.21443	6.05963	7.83478	8.78e-13	1.05e-11	18.4761
COL4A1	1.51053	9.051	7.80817	1.02e-12	1.21e-11	18.3295
EZH2	1.31216	6.54002	7.78889	1.14e-12	1.34e-11	18.2234
CSAG2 /// CSAG3	1.48701	4.59612	7.75265	1.39e-12	1.62e-11	18.0244
COL7A1	1.37027	6.7821	7.75152	1.4e-12	1.63e-11	18.0182
FAT1	1.06526	8.47867	7.71921	1.68e-12	1.92e-11	17.841
BASP1	1.26674	8.63685	7.7158	1.71e-12	1.95e-11	17.8224
COL7A1	1.00383	7.31009	7.70724	1.79e-12	2.03e-11	17.7755
HSPD1	1.20506	8.86982	7.69221	1.95e-12	2.2e-11	17.6933
SEL1L3	1.22928	6.92258	7.68895	1.98e-12	2.24e-11	17.6755
ANO1	2.23294	6.53235	7.67965	2.09e-12	2.35e-11	17.6246
PDPN	1.14892	6.3566	7.66918	2.21e-12	2.48e-11	17.5674
AIM2	1.79975	5.78383	7.66541	2.26e-12	2.53e-11	17.5468
MSH6	1.11101	5.07537	7.63239	2.72e-12	3.01e-11	17.3666
ASPN	1.80931	7.39194	7.6047	3.17e-12	3.48e-11	17.2158
TXNRD1	1.11531	8.34116	7.60047	3.24e-12	3.56e-11	17.1928
JUP /// KRT17	2.83181	9.45462	7.57757	3.68e-12	4e-11	17.0682
IFI35	1.18192	6.72794	7.56035	4.05e-12	4.38e-11	16.9747
IRS1	1.00884	6.68203	7.55652	4.14e-12	4.47e-11	16.9539
BAMBI	1.57627	5.4238	7.49932	5.67e-12	6.01e-11	16.6439
DEPDC1	1.05618	4.60214	7.498	5.71e-12	6.05e-11	16.6368
SNCAIP	1.04546	5.95448	7.44183	7.78e-12	8.05e-11	16.3334
MYO1B	1.08192	7.87043	7.44075	7.83e-12	8.09e-11	16.3276
LAMB1	1.10044	7.74575	7.43604	8.03e-12	8.28e-11	16.3022
ZNF281	1.02397	6.31201	7.42631	8.47e-12	8.7e-11	16.2498
PPFIA1	1.19434	6.40318	7.41491	9.02e-12	9.24e-11	16.1884
JUP /// KRT17	2.31364	10.7007	7.39185	1.02e-11	1.04e-10	16.0644
LRP8	1.06625	6.2617	7.3725	1.14e-11	1.15e-10	15.9604
TMEM45A	1.49969	8.37694	7.35231	1.27e-11	1.27e-10	15.8521
DNAH17	1.06797	4.49608	7.31593	1.55e-11	1.53e-10	15.6572
IFI44	1.16854	5.00527	7.27772	1.91e-11	1.86e-10	15.453
PRAME	1.34851	4.76861	7.26747	2.02e-11	1.97e-10	15.3983
	1.38147	6.05267	7.22171	2.59e-11	2.48e-10	15.1546
IGHG1 /// IGHG2 /// IGHM /// IGHV4-31 /// MIR8071-1 /// MIR8071-2	2.42338	10.956	7.22061	2.6e-11	2.49e-10	15.1488
LYN	1.05516	6.65458	7.20767	2.79e-11	2.66e-10	15.08
FADS1 /// MIR1908	1.21816	6.81942	7.18509	3.16e-11	2.98e-10	14.9601
DDX60	1.21469	6.83738	7.17764	3.28e-11	3.09e-10	14.9206
CXCL11	1.69854	3.79609	7.17721	3.29e-11	3.1e-10	14.9183
LUM	1.45348	9.85935	7.17129	3.4e-11	3.19e-10	14.8869
FOXL2	1.00867	3.5993	7.16488	3.52e-11	3.29e-10	14.853
PXDN	1.49221	7.46439	7.14186	3.99e-11	3.7e-10	14.7311
ARTN	1.0303	4.74603	7.13554	4.12e-11	3.82e-10	14.6977
IFITM1	1.02643	10.0106	7.09761	5.06e-11	4.61e-10	14.4974
SFRP4	1.7567	5.10611	7.09097	5.24e-11	4.77e-10	14.4623
RRM2	1.40358	8.41634	7.08715	5.35e-11	4.86e-10	14.4422
PTHLH	2.16158	5.03503	7.08051	5.55e-11	5.02e-10	14.4073
GPNMB	1.19495	10.2398	7.07752	5.64e-11	5.1e-10	14.3915
FCER1G	1.02363	6.98055	7.07609	5.68e-11	5.13e-10	14.3839
SLC39A8	1.08866	5.53244	7.05657	6.31e-11	5.65e-10	14.2812
FST	1.43006	4.66692	7.05525	6.35e-11	5.69e-10	14.2743
COL4A1	1.41904	6.64891	7.05289	6.43e-11	5.75e-10	14.2619
FST	1.36997	7.45052	7.04757	6.62e-11	5.89e-10	14.2339
MAGEA10-MAGEA5 /// MAGEA5	1.3429	4.16164	6.98599	9.2e-11	8.02e-10	13.911
MAGEA11	1.82417	3.675	6.98533	9.24e-11	8.04e-10	13.9075
PLAUR	1.06254	6.23007	6.98528	9.24e-11	8.04e-10	13.9072
FABP6	1.22191	5.45296	6.96881	1.01e-10	8.75e-10	13.8211
UBE2S	1.02859	8.23363	6.9642	1.03e-10	8.95e-10	13.797
IFI6	1.74236	8.31366	6.94028	1.17e-10	1.01e-09	13.6721
GALNT6	1.16946	5.44711	6.91982	1.31e-10	1.12e-09	13.5655
POPDC3	1.34847	4.34063	6.86936	1.71e-10	1.44e-09	13.3031
IFI44L	1.66084	6.22047	6.8639	1.76e-10	1.48e-09	13.2748
GOLM1	1.36357	6.41036	6.8633	1.77e-10	1.48e-09	13.2717
CTTN	1.36526	5.8046	6.85947	1.8e-10	1.51e-09	13.2519
SLAMF8	1.02017	5.07665	6.85445	1.85e-10	1.54e-09	13.2258
MLF1	1.17915	5.38958	6.84909	1.91e-10	1.58e-09	13.198
HOXC6	1.17911	6.90669	6.83594	2.04e-10	1.69e-09	13.1299
ALCAM	1.36937	6.39907	6.80541	2.4e-10	1.96e-09	12.9721
NID2	1.33211	6.14722	6.7996	2.48e-10	2.02e-09	12.9421
DHCR7	1.08422	7.25035	6.78872	2.62e-10	2.13e-09	12.8859
TWIST1	1.22036	6.1294	6.77429	2.83e-10	2.28e-09	12.8115
RSAD2	1.29309	5.11981	6.75873	3.07e-10	2.46e-09	12.7315
PRSS21	1.34054	4.89741	6.73969	3.39e-10	2.7e-09	12.6335
ODC1	1.45633	9.43871	6.72203	3.72e-10	2.95e-09	12.5428
TYMP	1.23077	6.16933	6.71537	3.86e-10	3.05e-09	12.5087
LOX	1.09386	4.26345	6.71451	3.87e-10	3.06e-09	12.5043
ENAH	1.2285	8.00476	6.70018	4.18e-10	3.28e-09	12.4308
CXCL9	1.76842	6.19352	6.69808	4.22e-10	3.31e-09	12.4201
TUSC3	1.05771	6.92696	6.68284	4.57e-10	3.56e-09	12.3421
CHST2	1.16382	6.66012	6.67401	4.79e-10	3.72e-09	12.2969
CTSK	1.26337	7.77589	6.64002	5.72e-10	4.4e-09	12.1234
APOE	1.13183	6.7892	6.62027	6.34e-10	4.82e-09	12.0228
RTP4	1.19827	6.23017	6.61104	6.65e-10	5.04e-09	11.9758
PRSS23	1.16613	7.33968	6.6074	6.78e-10	5.14e-09	11.9573
CDK14	1.11452	6.67969	6.59813	7.11e-10	5.37e-09	11.9102
ALCAM	1.1745	8.97074	6.59298	7.3e-10	5.5e-09	11.884
UCHL1	1.83824	6.60604	6.58499	7.61e-10	5.72e-09	11.8434
SLC2A1	1.39035	8.38511	6.56968	8.24e-10	6.16e-09	11.7658
RSRC1	1.02723	6.47743	6.56866	8.29e-10	6.19e-09	11.7606
LAMA3	1.25887	7.41388	6.53454	9.89e-10	7.31e-09	11.5879
	1.01142	5.64709	6.53179	1e-09	7.41e-09	11.574
	1.07053	6.61209	6.52758	1.02e-09	7.55e-09	11.5528
PTH2R	1.29573	3.6031	6.49985	1.18e-09	8.64e-09	11.4129
IFITM1 /// IFITM2	1.11884	9.78414	6.48675	1.27e-09	9.2e-09	11.3469
CEMIP	1.20202	5.65942	6.44598	1.56e-09	1.11e-08	11.142
RBP1	1.37421	8.063	6.43767	1.63e-09	1.16e-08	11.1003
THY1	1.40907	7.13681	6.42908	1.7e-09	1.2e-08	11.0573
FADS1 /// MIR1908	1.30795	6.59001	6.39162	2.06e-09	1.44e-08	10.8699
BCAT1	1.03863	3.7257	6.38916	2.09e-09	1.46e-08	10.8577
BCL2A1	1.17646	4.41726	6.3783	2.21e-09	1.53e-08	10.8034
SLCO1B3	1.48594	4.27933	6.34945	2.56e-09	1.76e-08	10.6598
LHX2	1.07761	3.49816	6.33562	2.74e-09	1.88e-08	10.591
GCLM	1.19124	6.81228	6.27873	3.66e-09	2.47e-08	10.3091
TYMP	1.09978	8.12524	6.271	3.81e-09	2.56e-08	10.2709
TNC	1.37127	8.53551	6.18121	5.99e-09	3.91e-08	9.82926
PTHLH	2.12394	5.98554	6.17331	6.23e-09	4.06e-08	9.79056
TIMP1	1.30696	9.76087	6.16899	6.37e-09	4.14e-08	9.76943
MAGEA12	1.65352	4.27729	6.13626	7.5e-09	4.82e-08	9.60953
C1QB	1.1963	7.18181	6.1124	8.46e-09	5.38e-08	9.49329
ADORA2B	1.11473	6.52138	6.08672	9.61e-09	6.06e-08	9.36847
TUSC3	1.0731	7.03509	6.04958	1.16e-08	7.2e-08	9.18854
EPB41L4B	1.04734	6.24843	6.03726	1.23e-08	7.63e-08	9.129
TMSB15A /// TMSB15B	1.35204	4.63659	6.02217	1.32e-08	8.16e-08	9.05616
STC1	1.08767	6.54529	6.0158	1.37e-08	8.4e-08	9.02545
FN1	1.46289	11.1854	6.01459	1.37e-08	8.44e-08	9.01961
PPAT	1.00752	6.25336	6.00526	1.44e-08	8.83e-08	8.97468
CXCL8	1.32701	4.76194	5.96705	1.74e-08	1.05e-07	8.79101
OASL	1.0513	6.03106	5.94924	1.9e-08	1.14e-07	8.70569
FN1	1.48613	10.9162	5.94811	1.91e-08	1.15e-07	8.70024
IDO1	1.47911	5.98472	5.94625	1.93e-08	1.16e-07	8.69137
GBP1	1.03209	7.96203	5.94367	1.95e-08	1.17e-07	8.679
FN1	1.453	11.0411	5.94313	1.96e-08	1.17e-07	8.67641
MMP2	1.38984	8.49403	5.90583	2.35e-08	1.39e-07	8.4983
FN1	1.50019	10.9593	5.90081	2.41e-08	1.42e-07	8.47435
SLC6A8	1.00208	7.9705	5.88723	2.57e-08	1.51e-07	8.40973
CXCL11	1.49484	3.91722	5.87544	2.73e-08	1.6e-07	8.35367
NRG1	1.04098	4.28275	5.86608	2.85e-08	1.67e-07	8.30924
GZMB	1.11303	5.32506	5.82453	3.49e-08	2.01e-07	8.11244
VCAM1	1.17419	6.97349	5.77824	4.37e-08	2.48e-07	7.8942
CXCL13	1.87804	5.93748	5.75462	4.9e-08	2.75e-07	7.78325
MAGEA1	1.34772	4.85166	5.74215	5.2e-08	2.91e-07	7.72481
PXDN	1.35122	6.89188	5.71001	6.07e-08	3.36e-07	7.57456
NRCAM	1.23318	4.81738	5.6971	6.46e-08	3.55e-07	7.51432
RARRES1	1.60154	5.9348	5.68287	6.92e-08	3.79e-07	7.44805
OAS2	1.00352	6.31748	5.67687	7.12e-08	3.89e-07	7.42014
ENO2	1.11071	5.84643	5.64039	8.48e-08	4.56e-07	7.25085
ZWILCH	1.09872	5.32472	5.62087	9.3e-08	4.97e-07	7.16056
GLIPR1	1.00188	5.39244	5.61533	9.55e-08	5.1e-07	7.13494
CXCL6	1.27866	3.91975	5.58426	1.11e-07	5.85e-07	6.99172
BST2	1.15865	7.28191	5.58064	1.13e-07	5.94e-07	6.97509
CD163	1.12102	6.04172	5.51096	1.57e-07	8.07e-07	6.65589
KHDC1L	1.1627	4.01325	5.47684	1.84e-07	9.36e-07	6.50054
SPOCK1	1.11156	6.26199	5.45744	2.01e-07	1.02e-06	6.4125
AKR1C1	1.77037	6.72481	5.42711	2.32e-07	1.16e-06	6.27529
CCNA1	1.13681	4.13533	5.40187	2.61e-07	1.3e-06	6.16144
SCG5	1.04721	4.55332	5.35709	3.21e-07	1.57e-06	5.96039
CCL18	1.07297	6.62771	5.35243	3.28e-07	1.6e-06	5.93954
CXCL5	1.28638	3.86033	5.35154	3.29e-07	1.61e-06	5.93557
MAGEA2 /// MAGEA2B	1.25789	3.85748	5.35049	3.31e-07	1.61e-06	5.93085
KRT8	1.02854	8.36476	5.34887	3.33e-07	1.62e-06	5.92361
STC1	1.09287	4.83357	5.31823	3.84e-07	1.85e-06	5.78682
PTHLH	1.32173	5.26339	5.29867	4.2e-07	2.01e-06	5.69981
CD163	1.07928	6.18019	5.28001	4.58e-07	2.18e-06	5.61699
S100A8	1.05008	5.63291	5.24625	5.34e-07	2.52e-06	5.4676
IGF2BP3	1.39321	6.26323	5.24532	5.36e-07	2.53e-06	5.46349
IGK /// IGKC	1.47394	7.61664	5.21427	6.18e-07	2.89e-06	5.32673
IGK /// IGKC	1.21679	8.92146	5.19453	6.76e-07	3.14e-06	5.24007
C1S	1.08433	9.51949	5.19046	6.88e-07	3.19e-06	5.22224
IGLJ3	1.22337	6.12278	5.16414	7.75e-07	3.57e-06	5.10706
CCL18	1.283	7.20738	5.15614	8.04e-07	3.7e-06	5.07214
IGK /// IGKC	1.51357	11.3692	5.13507	8.84e-07	4.04e-06	4.98039
IGKC	1.49711	8.33471	5.11932	9.49e-07	4.31e-06	4.91193
EPYC	1.01675	3.13339	5.1025	1.02e-06	4.62e-06	4.839
LOC101928916 /// NNMT	1.29777	8.38875	5.0962	1.05e-06	4.75e-06	4.81174
IGK /// IGKC	1.50729	11.3838	5.08843	1.09e-06	4.9e-06	4.77811
MAGEA4	1.2034	3.74391	5.07317	1.17e-06	5.21e-06	4.71225
IGF2BP3	1.43511	6.17334	5.06055	1.23e-06	5.49e-06	4.65785
LBH	1.00387	7.42274	5.02782	1.43e-06	6.29e-06	4.51725
MMP7	1.08432	6.01519	5.01571	1.51e-06	6.61e-06	4.46539
IGHA1 /// IGHG1 /// IGHM /// IGHV3-23 /// IGHV4-31	1.23306	4.88299	5.00653	1.57e-06	6.86e-06	4.42613
THBS1	1.30265	7.89902	4.90654	2.44e-06	1.03e-05	4.00182
FOXG1	1.0865	4.29234	4.87502	2.8e-06	1.17e-05	3.86933
RARRES1	1.3291	5.40672	4.8727	2.83e-06	1.18e-05	3.85962
FBN2	1.38091	4.81459	4.85908	3e-06	1.25e-05	3.80258
COL4A2	1.16818	9.59584	4.83636	3.31e-06	1.37e-05	3.70769
IGLL3P	1.11624	8.20955	4.80808	3.74e-06	1.53e-05	3.59005
DHRS2	1.08716	3.54248	4.79221	4.01e-06	1.63e-05	3.52422
IGLC1	1.5587	10.9793	4.78675	4.1e-06	1.66e-05	3.50165
IGLV1-44	1.43929	9.75701	4.78518	4.13e-06	1.67e-05	3.49512
IGK /// IGKC	1.14268	6.81328	4.77963	4.23e-06	1.71e-05	3.47219
IGKV1-37 /// IGKV1-37 /// IGKV1D-37 /// IGKV1D-37	1.32479	7.18622	4.77069	4.39e-06	1.77e-05	3.43526
IGK /// IGKC	1.02884	5.81177	4.76605	4.48e-06	1.8e-05	3.4161
THBS1	1.11673	6.17534	4.74901	4.82e-06	1.93e-05	3.34588
CYAT1 /// IGLC1 /// IGLV1-44	1.4355	10.8399	4.74848	4.83e-06	1.93e-05	3.34372
IGLC1	1.592	10.9797	4.74311	4.95e-06	1.97e-05	3.32164
IGK /// IGKC	1.68695	7.81078	4.68053	6.46e-06	2.53e-05	3.06562
CALB1	1.53628	3.92816	4.63428	7.85e-06	3.03e-05	2.87805
IGK /// IGKC	1.3557	6.27374	4.57591	1e-05	3.79e-05	2.6433
IGKV1OR2-108 /// IGKV1OR2-108	1.25376	7.26176	4.5605	1.07e-05	4.02e-05	2.58167
IGKV1-17 /// IGKV1-17	1.43845	6.08335	4.53665	1.18e-05	4.4e-05	2.48662
NTS	2.03027	5.75084	4.53404	1.19e-05	4.45e-05	2.47626
abParts /// IGKC /// IGKV4-1 /// IGKV4-1	1.21514	6.53379	4.52392	1.25e-05	4.62e-05	2.43606
CHI3L1	1.08003	6.25273	4.51797	1.28e-05	4.73e-05	2.41244
LGALS1	1.10639	10.5358	4.51667	1.28e-05	4.75e-05	2.40731
IFIT1	1.03515	7.05813	4.43011	1.83e-05	6.6e-05	2.06667
SLC7A11	1.23552	6.36124	4.41554	1.94e-05	6.96e-05	2.00982
IGKC /// IGKV2-28 /// IGKV2-28 /// IGKV2D-28 /// IGKV2D-28	1.25675	6.79279	4.40793	2.01e-05	7.17e-05	1.98021
CALB1	1.26478	3.71656	4.39483	2.12e-05	7.52e-05	1.92929
CHI3L1	1.18891	6.57557	4.36694	2.37e-05	8.31e-05	1.82126
IGKC	1.07972	8.47816	4.34114	2.63e-05	9.17e-05	1.72182
GREM1	1.21078	8.23549	4.23663	3.99e-05	0.000134959	1.32363
GREM1	1.26806	7.39956	4.20372	4.55e-05	0.000151894	1.19978
SEMA3C	1.08447	7.61259	4.16342	5.33e-05	0.000175245	1.04919
GABBR1 /// UBD	1.18296	6.89377	4.1433	5.76e-05	0.000188497	0.974447
IGLC1 /// IGLV3-25 /// IGLV3-25	1.0445	6.1651	4.10563	6.67e-05	0.00021544	0.835213
KYNU	1.00423	6.98803	3.95648	0.000118125	0.00036276	0.294035
TP63	1.23895	9.50694	3.84343	0.000180277	0.000531783	-0.105398
SLC7A11	1.10691	4.77563	3.82462	0.000193254	0.000567582	-0.170962
LOC101928620 /// POU2AF1	1.03852	6.23502	3.69261	0.00031256	0.000879486	-0.623514
CCL20	1.03487	6.10609	3.68869	0.000317001	0.000891309	-0.63677
KRT14	1.31014	11.3667	3.19923	0.00168921	0.00402595	-2.19594
